# Supplementary material for: The nickel-chelator dimethylglyoxime inhibits human amyloid beta peptide in vitro aggregation
Source: Sci Rep. 2021 Mar 23;11:6622. doi: 10.1038/s41598-021-86060-1 (PMC7988135; doi:10.1038/s41598-021-86060-1)
Supplement: Supplementary file 2 — Supplementary Information 2. [file 41598_2021_86060_MOESM2_ESM.xlsx]

## Sheet: ICP-MS kit components
Supplementary material for Benoit and Maier " The nickel-chelator dimethylglyoxime inhibits human Amyloid Beta peptide in vitro aggregation"
Table S1. ICP-MS metal analysis of various kit components and proportion of metal brought by Ab40 peptide.
						Kit(# A-1180-1) components*
Element	Tris Buffer Saline (10X)			Thioflavin (400 μM)			NaOH (10 mM)			Total (without Ab40 )		Ab40		% of metal coming
	μg/g	ng/well	pmol /well	μg/g	ng/well	pmol /well	μg/g	ng/well	pmol /well	ng/well	pmol /well	μg/g	pmol /well	from Ab40**
Lithium (7Li)	BDL	ND	ND	BDL	ND	ND	BDL	ND	ND	ND	ND	BDL	ND	ND
Beryllium (9Be)	BDL	ND	ND	BDL	ND	ND	BDL	ND	ND	ND	ND	BDL	ND	ND
Aluminum (27Al)	BDL	ND	ND	0.31	3.1	115	BDL	ND	ND	3.1	115	65.7	42	36.5217
Vanadium (51V)	BDL	ND	ND	BDL	ND	ND	BDL	ND	ND	ND	ND	1.03	0.36	ND
Chromium (52Cr)	BDL	ND	ND	BDL	ND	ND	BDL	ND	ND	ND	ND	15	5	ND
Manganese (55Mn)	BDL	ND	ND	0.01	0.1	2	BDL	ND	ND	0.1	2	1.06	0.32	16
Iron (56Fe)	0.06	0.6	11	0.09	0.9	16	BDL	ND	ND	1.5	27	BDL	ND	ND
Cobalt (59Co)	BDL	ND	ND	BDL	ND	ND	BDL	ND	ND	ND	ND	BDL	ND	ND
Nickel (60Ni)	0.06	0.6	10	0.02	0.2	3	BDL	ND	ND	0.8	13	1005	290	2230.77
Copper (65Cu)	0.01	0.1	2	0.02	0.2	3	0.01	0.2	3	0.5	8	22.8	6.2	77.5
Zinc (66Zn)	1.41	14.1	214	0.45	4.5	68	0.53	10.6	16	29.2	298	45.7	12.28	4.12081
Arsenic (75As)	BDL	ND	ND	BDL	ND	ND	BDL	ND	ND	ND	ND	BDL	ND	ND
Selenium (82Se)	BDL	ND	ND	BDL	ND	ND	BDL	ND	ND	ND	ND	27784	5880	ND
Rubidium (85Rb)	0.05	0.5	6	BDL	ND	ND	BDL	ND	ND	0.5	6	BDL	ND	ND
Strontium (88Sr)	BDL	ND	ND	0.01	0.1	1	BDL	ND	ND	0.1	1	3.6	0.72	72
Cadmium (111Cd)	BDL	ND	ND	BDL	ND	ND	BDL	ND	ND	ND	ND	BDL	ND	ND
Cesium (133Cs)	0.01	0.1	1	BDL	ND	ND	BDL	ND	ND	0.1	1	BDL	ND	ND
Barium (137Ba)	BDL	ND	ND	0.06	0.6	4	BDL	ND	ND	0.6	4	32.5	4.12	103
Lead (207Pb)	BDL	ND	ND	0.01	0.1	1	0.09	1.8	9	1.9	10	0.25	0.02	0.2
Uranium (238U)	BDL	ND	ND	BDL	ND	ND	BDL	ND	ND	ND	ND	BDL	ND	ND
BDL, below detection limit. ND, not determined.
* the volume of each component in the final reaction (well) was taken into account to calculate metal content per well, using a mass/volume correlation of 1 μL=1 mg.
** ratio (Ab40 peptide metal content [pmol/well]/ total metal content from other kit components [pmoles/well]) x 100.
